# Supplementary material for: Importance of multimodality imaging in the differential diagnosis of an intra-atrial septum mass: a case report
Source: Eur Heart J Case Rep. 2026 Mar 20;10(4):ytag236. doi: 10.1093/ehjcr/ytag236 (PMC13042243; doi:10.1093/ehjcr/ytag236)
Supplement: ytag236_Supplementary_Data [file ytag236_supplementary_data.zip]

Archive with 5 entries (5 files):
- Supplementary Table S1.docx
- Video S1.mp4
- Video S2.mp4
- Figure S1.png
- Figure S2.jpg
